# Supplementary material for: Salvianolic Acid A Improves Rat Kidney Injury by Regulating MAPKs and TGF-β1/Smads Signaling Pathways
Source: Molecules. 2023 Apr 21;28(8):3630. doi: 10.3390/molecules28083630 (PMC10144349; doi:10.3390/molecules28083630)
Supplement: Supplementary file 1 [file molecules-28-03630-s001.zip]

Archive with 1 entries (1 files):
- molecules-2308592-supplementary.pdf
